# Supplementary material for: ﻿A new species and new combination in basally flowering Vietnam Costaceae
Source: PhytoKeys. 2022 Feb 25;190:103–11. doi: 10.3897/phytokeys.190.76494 (PMC8897362; doi:10.3897/phytokeys.190.76494)
Supplement: XML Treatment for Cheilocostus tonkinensis [file phytokeys.190.76494-treatment2.xml]

<!DOCTYPE tp:taxon-treatment
  PUBLIC "-//TaxonX//DTD Taxonomic Treatment Publishing DTD v0 20100105//EN" "tax-treatment-NSO.dtd">
<tp:taxon-treatment xmlns:tp="http://www.plazi.org/taxpub"><tp:treatment-meta><kwd-group><label>Taxon classification</label><kwd>
              <named-content content-type="kingdom">Plantae</named-content>
            </kwd><kwd>
              <named-content content-type="order">Zingiberales</named-content>
            </kwd><kwd>
              <named-content content-type="family">Costaceae</named-content>
            </kwd></kwd-group><mixed-citation publication-type="journal"><person-group><name><surname>Leong-Škorničková</surname><given-names>Jana</given-names></name><name><surname>Böhmová</surname><given-names>Alžběta</given-names></name><name><surname>Trần</surname><given-names>Hữu Đăng</given-names></name></person-group><article-title>﻿A new species and new combination in basally flowering Vietnam <tp:taxon-name><tp:taxon-name-part taxon-name-part-type="family">Costaceae</tp:taxon-name-part></tp:taxon-name></article-title><source>PhytoKeys</source><day>25</day><month>02</month><year>2022</year><volume>190</volume><fpage>103</fpage><lpage>111</lpage><pub-id pub-id-type="doi">10.3897/phytokeys.190.76494</pub-id></mixed-citation></tp:treatment-meta><tp:nomenclature><label>﻿</label><tp:taxon-name>
            <object-id xmlns:xlink="http://www.w3.org/1999/xlink" content-type="arpha" xlink:type="simple">05D54718-30CD-5EAC-929E-5FFDE99ACC32</object-id>
            <tp:taxon-name-part taxon-name-part-type="genus" reg="Cheilocostus">Cheilocostus</tp:taxon-name-part>
            <tp:taxon-name-part taxon-name-part-type="species" reg="tonkinensis">tonkinensis</tp:taxon-name-part>
            <object-id xmlns:xlink="http://www.w3.org/1999/xlink" content-type="ipni" xlink:type="simple">urn:lsid:ipni.org:names:77260721-1</object-id>
          </tp:taxon-name><tp:taxon-authority>(Gagnep.) Škorničk.</tp:taxon-authority><tp:taxon-status xmlns:xlink="http://www.w3.org/1999/xlink" xlink:type="simple">comb. nov.</tp:taxon-status><xref ref-type="fig" rid="F1">Figure 1B</xref><tp:nomenclature-citation-list><tp:nomenclature-citation><tp:taxon-name>
                <tp:taxon-name-part taxon-name-part-type="genus" reg="Costus">Costus</tp:taxon-name-part>
                <tp:taxon-name-part taxon-name-part-type="species" reg="tonkinensis">tonkinensis</tp:taxon-name-part>
              </tp:taxon-name><comment>Gagnep., Bull. Soc. Bot. France 49: 248. 1903 [1902 publ. 1903], Type: VIETNAM, Mount Ba Vì, <italic>Balansa s.n.</italic>, October 1887 (lectotype P! [P00686610], here designated).</comment></tp:nomenclature-citation></tp:nomenclature-citation-list></tp:nomenclature><tp:treatment-sec sec-type="notes" id="SECID0EPHAE"><title>Notes.</title><p>The type locality of <italic><tp:taxon-name><tp:taxon-name-part taxon-name-part-type="genus" reg="Cheilocostus">Cheilocostus</tp:taxon-name-part><tp:taxon-name-part taxon-name-part-type="species" reg="tonkinensis">tonkinensis</tp:taxon-name-part></tp:taxon-name></italic> is in northern Vietnam, Mount Ba Vì. In the protologue, <xref ref-type="bibr" rid="B2">Gagnepain (1902)</xref> refers to two collections made by Balansa from this locality. There are four sheets at P: a single sheet of <italic>Balansa s.n.</italic>, collected on 24 July 1886 [P00686610 – inflorescences &amp; flower] and three sheets of <italic>Balansa 4206</italic> collected in October 1887 [P02198384 – leafy shoot &amp; single fruit; P02198381-inflorescence only; P02198385-leafy shoot only]. Both of these collections predate the protologue and are annotated in Gagnepain’s hand as published in Bull. Bot Soc. France 49: 248. All four sheets have to be considered as syntypes and, therefore, the lectotypification is needed. Unfortunately, none of the specimens consists of both leafy shoot and an inflorescence. <italic>Balansa s.n.</italic> [P00686610] with inflorescence and a flower, accompanied by a pencil drawing, is selected here as the lectotype.</p><p>It is challenging to distinguish Asian radically flowering <tp:taxon-name><tp:taxon-name-part taxon-name-part-type="family">Costaceae</tp:taxon-name-part></tp:taxon-name> in herbarium material as the flowers do not preserve well. Based on our observations of living flowering material and photographic records with location data, <italic><tp:taxon-name><tp:taxon-name-part taxon-name-part-type="genus" reg="Cheilocostus">Cheilocostus</tp:taxon-name-part><tp:taxon-name-part taxon-name-part-type="species" reg="tonkinensis">tonkinensis</tp:taxon-name-part></tp:taxon-name></italic>, so far, occurs in S. China, northern and central Vietnam and northern Laos, but may possibly extend to Thailand.</p></tp:treatment-sec><tp:treatment-sec><!--Section generated to contain objects referenced in tp:taxon-treatment.--><fig id="F1" position="float" orientation="portrait"><object-id xmlns:xlink="http://www.w3.org/1999/xlink" content-type="doi" xlink:type="simple">10.3897/phytokeys.190.76494.figure1</object-id><object-id xmlns:xlink="http://www.w3.org/1999/xlink" content-type="arpha" xlink:type="simple">8B54D2D9-A24D-5260-B9F5-4BD89FF0EF46</object-id><label>Figure 1.</label><caption><p><bold>A</bold><italic><tp:taxon-name><tp:taxon-name-part taxon-name-part-type="genus" reg="Cheilocostus">Cheilocostus</tp:taxon-name-part><tp:taxon-name-part taxon-name-part-type="species" reg="globosus">globosus</tp:taxon-name-part></tp:taxon-name></italic>, Singapore <bold>B</bold><italic><tp:taxon-name><tp:taxon-name-part taxon-name-part-type="genus" reg="Cheilocostus">Cheilocostus</tp:taxon-name-part><tp:taxon-name-part taxon-name-part-type="species" reg="tonkinensis">tonkinensis</tp:taxon-name-part></tp:taxon-name></italic> (Gagnep.) Škorničk., Vietnam, photographed at the type locality. Photo by Jana Leong-Škorničková.</p></caption><graphic xmlns:xlink="http://www.w3.org/1999/xlink" xlink:href="phytokeys-190-103-g001.jpg" position="float" orientation="portrait" xlink:type="simple" id="oo_650733.jpg"><uri content-type="original_file" xlink:type="simple">https://binary.pensoft.net/fig/650733</uri></graphic></fig></tp:treatment-sec><ref-list><ref id="B2"><mixed-citation xmlns:xlink="http://www.w3.org/1999/xlink" xlink:type="simple"><person-group><name name-style="western"><surname>Gagnepain</surname><given-names>F</given-names></name></person-group> (<year>1902</year>) <article-title>[publ. 1903] Zingibéracées Nouvelles de L'herbier du Muséum (1).</article-title><source>Bulletin de la Société Botanique de France</source><volume>49</volume>(<issue>5</issue>): <fpage>247</fpage>–<lpage>269</lpage>. <ext-link xlink:type="simple" ext-link-type="doi" xlink:href="10.1080/00378941.1902.10830936">https://doi.org/10.1080/00378941.1902.10830936</ext-link></mixed-citation></ref></ref-list></tp:taxon-treatment>
